# Supplementary material for: Does Better Diet Quality Offset the Association between Depression and Metabolic Syndrome?
Source: Nutrients. 2023 Feb 20;15(4):1060. doi: 10.3390/nu15041060 (PMC9962849; doi:10.3390/nu15041060)
Supplement: Supplementary file 1 [file nutrients-15-01060-s001.zip]

Archive with 1 entries (1 files):
- nutrients-2214360-supplementary.pdf
